# Supplementary material for: The role of Tre6P and SnRK1 in maize early kernel development and events leading to stress-induced kernel abortion
Source: BMC Plant Biol. 2017 Apr 12;17:74. doi: 10.1186/s12870-017-1018-2 (PMC5389189; doi:10.1186/s12870-017-1018-2)
Supplement: Supplementary file 1 — Kernels harvested 3 DAP were assessed for growth on various concentrations of sucrose, glucose and fructose during long term culture (15 d). After sterilization, kernels were plated on MS agar and incubated in the dark at 24 °C. medium contained either only MS salts, or MS salts supplemented with 100, 200 or 300 mM sucrose, glucose or fructose as a carbon source. Individual kernels were weighed at day zero of culture and at day 15. (XLSX 225 kb) [file 12870_2017_1018_MOESM1_ESM.xlsx]

## Sheet: Additional File 1 Figure S1
	0 h	MS	100 mM Sucrose	200 mM Sucrose	300 mM Sucrose	100 mM Glucose	200 mM Glucose	300 mM Glucose	100 mM Fructose	200 mM Fructose	300 mM Fructose
Cob 1	32.5	27.5	60.6667	68.2	53.8	49.3333	73	84.3333	69.6667	80.8333	81.3333
Cob 2	23.7	24	40.3333	53.6667	55.6667	47.1667	74.1667	54.6667	48.5	53.6667	74.5
Cob 3	17.3	28.5	67.1667	67.6667	60.8333	50.1667	64.6667	71.5	50.8333	59.6667	68.6667
Cob 4	26.1	34.6667	49.3333	60.5	57.5	47.6667	57.6667	50.3333	51.3333	46.8333	47.3333
Mean	24.9	28.6667	54.375	62.5083	56.95	48.5833	67.375	65.2083	55.0833	60.25	67.9583
STD	6.28225	4.44097	11.9136	6.86081	2.99734	1.40436	7.73206	15.6817	9.80032	14.6897	14.6921
