# Supplementary material for: The role of Tre6P and SnRK1 in maize early kernel development and events leading to stress-induced kernel abortion
Source: BMC Plant Biol. 2017 Apr 12;17:74. doi: 10.1186/s12870-017-1018-2 (PMC5389189; doi:10.1186/s12870-017-1018-2)
Supplement: Supplementary file 6 — Heat map of correlation coefficients between Tre6P levels and gene expression. Coefficients of correlation were determined for control kernels continuously fed sucrose, and kernels starved for 48 h using a Pearson comparison test (n-4). Positive correlations are indicated by shades of blue and negative correlations are indicated by shades of red. (XLSX 11 kb) [file 12870_2017_1018_MOESM6_ESM.xlsx]

## Sheet: Additional File 6 Table S3
	0 - 96 h		12 - 96 h		48 - 96 h
	Control	Starved	Control	Starved	Control	Starved
TPSI.1.1	0.347992	0.310665	0.838091	0.758051	-0.99772	-0.970079
TPSII.2.1	-0.962747	-0.93875	0.644623	0.442478	-0.605296	-0.92416
TPSII.3.3	-0.808093	-0.967682	0.644616	0.65947	-0.752365	-0.937501
TPSII.3.2	-0.810794	-0.92156	0.650868	0.909005	-0.718315	-0.954569
TPSII.4.2	-0.930682	-0.933473	-0.223928	-0.665734	-0.663155	-0.801348
TPSII.4.1	-0.778109	-0.964826	0.258151	0.29509	-0.613533	-0.988131
TPSII.4.3	-0.961639	-0.994901	0.145443	-0.526013	-0.855827	-0.987633
TPSII.5.3	-0.883589	-0.95399	0.573845	0.585906	-0.600066	-0.994141
TPSII.5.4	-0.900784	-0.982946	0.536014	0.795699	-0.594528	-0.907589
TPPA.3	-0.756145	-0.85496	0.717054	0.559445	-0.999149	-0.191595
TPPA.1	0.755048	-0.136062	0.786346	0.053155	-0.405577	-0.999419
TPPB1.3	-0.849749	-0.76851	0.924803	0.0207353	-0.141579	0.0863903
TRE	-0.840579	-0.960882	0.23269	0.883492	-0.873428	0.97728
2ZmAkinβ	-0.101468	-0.367176	0.984746	0.557047	-0.618273	-0.988685
2ZmARG10	-0.972898	-0.916017	0.537151	0.243574	-0.958828	-0.994681
2ZmMol14	0.325084	0.17897	0.934597	0.547078	-0.454705	-0.965813
1ZmMDH	0.249452	0.676898	-0.449057	0.668896	-0.177141	0.940876
1Zmβzip11	0.984231	0.841223	0.583688	0.394591	0.559472	0.821957
1ZmDPS	0.974298	0.960606	-0.236813	0.129017	0.574974	-0.604955
1ZmFib2	0.662769	0.851804	0.918306	0.512133	0.935988	0.931272
1Zmβgal	0.974799	0.952442	0.525583	-0.7981	0.628546	0.9741
INV2	0.487046	0.20102	-0.901839	-0.547194	0.960701	-0.603158
Incw2	-0.965008	-0.996744	-0.900357	-0.890721	-0.997848	0.880222
Susy1	-0.932282	-0.9286	0.778886	0.723454	-0.884314	-0.651447
Bt2	0.888862	0.784848	0.230471	0.291484	0.334085	0.88133
SUT1	-0.476644	-0.855689	-0.982568	-0.906698	-0.885398	-0.831637
SUT2	-0.584538	-0.291066	0.287119	0.989961	0.947314	0.963767
Sweet1	-0.67497	-0.550878	0.814022	0.553737	-0.523419	-0.936261
Sweet2	0.729754	0.903015	0.365227	0.73857	0.646584	0.883155
Din6	0.66782	0.853726	0.99706	-0.633059	0.897367	0.853859
Additional File 6: Table S3. Heat map of correlation coefficients between Tre6P levels and gene expression. Coefficients of correlation were determined for control kernels continuously fed sucrose, and kernels starved for 48 h using a Pearson comparison test (n-4). Positive correlations are indicated by shades of blue and negative correlations are indicated by shades of red.
1 - Downregulated genes : ZmBGal, ZmbZip11, ZmDPS, ZmFib2, ZmMDH
2 - Upregulated genes : ZmAtkinB, Zm Arg10, ZmMol14
